# Supplementary material for: Striving toward safe abortion services in Nepal: A review of barriers and facilitators
Source: Health Sci Rep. 2024 Feb 22;7(2):e1877. doi: 10.1002/hsr2.1877 (PMC10883100; doi:10.1002/hsr2.1877)
Supplement: Supplementary file 1 — Supporting information. [file HSR2-7-e1877-s001.xlsx]

## Sheet: Included
Title	Authors	Citation	First Author	Journal/Book	Publication Year	DOI
Abortion in Nepal: perspectives of a cross-section of sexual and reproductive health and rights professionals	Rogers C, Sapkota S, Tako A, Dantas JAR.	BMC Womens Health. 2019 Feb 26;19(1):40. doi: 10.1186/s12905-019-0734-1.	Rogers C	BMC Womens Health	2019	10.1186/s12905-019-0734-1
Abortion Incidence and Unintended Pregnancy in Nepal	Puri M, Singh S, Sundaram A, Hussain R, Tamang A, Crowell M.	Int Perspect Sex Reprod Health. 2016 Dec 1;42(4):197-209. doi: 10.1363/42e2116.	Puri M	Int Perspect Sex Reprod Health	2016	10.1363/42e2116
Effectiveness and safety of early medication abortion provided in pharmacies by auxiliary nurse-midwives: A non-inferiority study in Nepal	Rocca CH, Puri M, Shrestha P, Blum M, Maharjan D, Grossman D, Regmi K, Darney PD, Harper CC.	PLoS One. 2018 Jan 19;13(1):e0191174. doi: 10.1371/journal.pone.0191174. eCollection 2018.	Rocca CH	PLoS One	2018	10.1371/journal.pone.0191174
Parent-adolescent communication on sexual and reproductive health and the utilization of adolescent-friendly health services in Kailali, Nepal	Bhatta BR, Kiriya J, Shibanuma A, Jimba M.	PLoS One. 2021 Feb 19;16(2):e0246917. doi: 10.1371/journal.pone.0246917. eCollection 2021.	Bhatta BR	PLoS One	2021	10.1371/journal.pone.0246917
The role of auxiliary nurse-midwives and community health volunteers in expanding access to medical abortion in rural Nepal	Puri M, Tamang A, Shrestha P, Joshi D.	Reprod Health Matters. 2015 Feb;22(44 Suppl 1):94-103. doi: 10.1016/S0968-8080(14)43784-4.	Puri M	Reprod Health Matters	2015	10.1016/S0968-8080(14)43784-4
Effects of abortion legalization in Nepal, 2001-2010	Henderson JT, Puri M, Blum M, Harper CC, Rana A, Gurung G, Pradhan N, Regmi K, Malla K, Sharma S, Grossman D, Bajracharya L, Satyal I, Acharya S, Lamichhane P, Darney PD.	PLoS One. 2013 May 31;8(5):e64775. doi: 10.1371/journal.pone.0064775. Print 2013.	Henderson JT	PLoS One	2013	10.1371/journal.pone.0064775
Sex-selective abortion in Nepal: a qualitative study of health workers' perspectives	Lamichhane P, Harken T, Puri M, Darney PD, Blum M, Harper CC, Henderson JT.	Womens Health Issues. 2011 May-Jun;21(3 Suppl):S37-41. doi: 10.1016/j.whi.2011.02.001.	Lamichhane P	Womens Health Issues	2011	10.1016/j.whi.2011.02.001
Providers' perspectives on denial of abortion care in Nepal: a cross sectional study	Puri MC, Raifman S, Khanal B, Maharjan DC, Foster DG.	Reprod Health. 2018 Oct 11;15(1):170. doi: 10.1186/s12978-018-0619-z.	Puri MC	Reprod Health	2018	10.1186/s12978-018-0619-z
Factors associated with unsafe abortion practices in Nepal: Pooled analysis of the 2011 and 2016 Nepal Demographic and Health Surveys	Khatri RB, Poudel S, Ghimire PR.	PLoS One. 2019 Oct 9;14(10):e0223385. doi: 10.1371/journal.pone.0223385. eCollection 2019.	Khatri RB	PLoS One	2019	10.1371/journal.pone.0223385
Unsafe abortion after legalisation in Nepal: a cross-sectional study of women presenting to hospitals	Rocca CH, Puri M, Dulal B, Bajracharya L, Harper CC, Blum M, Henderson JT.	BJOG. 2013 Aug;120(9):1075-83. doi: 10.1111/1471-0528.12242. Epub 2013 Apr 10.	Rocca CH	BJOG	2013	10.1111/1471-0528.12242
Proud, not yet satisfied: the experiences of abortion service providers in the Kathmandu Valley, Nepal	Möller A, Öfverstedt S, Siwe K.	Sex Reprod Healthc. 2012 Dec;3(4):135-40. doi: 10.1016/j.srhc.2012.10.003. Epub 2012 Nov 10.	Möller A	Sex Reprod Healthc	2012	10.1016/j.srhc.2012.10.003
Abortion service provision in South Asia: A comparative study of four countries	Singh S, Sundaram A, Hossain A, Puri MC, Sathar Z, Shekhar C, Crowell M, Moore AM.	Contraception. 2020 Sep;102(3):210-219. doi: 10.1016/j.contraception.2020.05.015. Epub 2020 May 29.	Singh S	Contraception	2020	10.1016/j.contraception.2020.05.015
Increasing access to safe abortion services through auxiliary nurse midwives trained as skilled birth attendants	K C NP, Basnett I, Sharma SK, Bhusal CL, Parajuli RR, Andersen KL.	Kathmandu Univ Med J (KUMJ). 2011 Oct-Dec;9(36):260-6. doi: 10.3126/kumj.v9i4.6341.	K C NP	Kathmandu Univ Med J (KUMJ)	2011	10.3126/kumj.v9i4.6341
"I need to terminate this pregnancy even if it will take my life": a qualitative study of the effect of being denied legal abortion on women's lives in Nepal	Puri M, Vohra D, Gerdts C, Foster DG.	BMC Womens Health. 2015 Oct 14;15:85. doi: 10.1186/s12905-015-0241-y.	Puri M	BMC Womens Health	2015	10.1186/s12905-015-0241-y
Road map to scaling-up: translating operations research study's results into actions for expanding medical abortion services in rural health facilities in Nepal	Puri M, Regmi S, Tamang A, Shrestha P.	Health Res Policy Syst. 2014 May 13;12:24. doi: 10.1186/1478-4505-12-24.	Puri M	Health Res Policy Syst	2014	10.1186/1478-4505-12-24
A hospital-based study of abortion in Nepal	Thapa PJ, Thapa S, Shrestha N.	Stud Fam Plann. 1992 Sep-Oct;23(5):311-8.	Thapa PJ	Stud Fam Plann	1992
Medical abortion in Nepal: a qualitative study on women’s experiences at safe abortion services and pharmacies.	Rogers, C., Sapkota, S., Paudel, R. et al.	Reprod Health 16, 105 (2019).	Rogers C	Reprod Health	2019	10.1186/s12978-019-0755-0
Availability and acceptability of medical abortion in Nepal: health care providers' perspectives.	Tamang A, Tamang J.	Reprod Health Matters. 2005 Nov;13(26):110-9.	Tamang A	Reprod Health Matters	2005	10.1016/S0968-8080(05)26194-3.
Pharmacy Provision of Medication Abortion in Nepal: Pharmacy Owner and Worker Perspectives.	Samari G, Puri M, Cohen R, Blum M, Rocca CH.	Int Perspect Sex Reprod Health. 2018 Sep 1;44(3):81-89	Samari G	Int Perspect Sex Reprod Health	2018	10.1363/44e6518
Post legalisation challenge: minimizing complications of abortion.	Ojha N, Sharma S, Paudel J.	Kathmandu Univ Med J (KUMJ). 2004 Apr-Jun;2(2):131-6.	Ojha N	Kathmandu Univ Med J (KUMJ)	2004

## Sheet: Analysis
PMID	Title	Authors	Barriers	Facilitators
30808340	Abortion in Nepal: perspectives of a cross-section of sexual and reproductive health and rights professionals	Rogers C, Sapkota S, Tako A, Dantas JAR.	economic, geographic, and societal factors	the availability and access of medical abortion services in pharmacies. monitoring and evaluation of safe abortion services to ensure that they are effective and equitable.
28825899	Abortion Incidence and Unintended Pregnancy in Nepal	Puri M, Singh S, Sundaram A, Hussain R, Tamang A, Crowell M.	Lack of knowledge of law and availability of SAS. Stigma and discrimination. Limited availability of trained health care providers. Lack of resources and infrastructure in rural areas. Financial constraints and inability to pay	Government efforts to increase access to safe abortion services. Increased availability of medical abortion pills. Involvement of ANM and CHV in rural areas. Partnerships between government and NGO.
29351313	Effectiveness and safety of early medication abortion provided in pharmacies by auxiliary nurse-midwives: A non-inferiority study in Nepal	Rocca CH, Puri M, Shrestha P, Blum M, Maharjan D, Grossman D, Regmi K, Darney PD, Harper CC.	Stigma surrounding abortion. Lack of knowledge about abortion and available services. Limited availability of safe abortion services. Distance and transportation. Cost of services. Lack of trained healthcare providers	Pharmacy provision of medication abortion. Training and support for non-physician clinicians. Increased awareness and education about safe abortion services
33606727	Parent-adolescent communication on sexual and reproductive health and the utilization of adolescent-friendly health services in Kailali, Nepal	Bhatta BR, Kiriya J, Shibanuma A, Jimba M.	inadequate knowledge and experience about required services; the lack of confidentiality, shyness, ignorance, quality of care, cost, inconvenient time, location of youth-related services, and judgmental behavior of healthcare providers	Parental involvement in communication about SRH with adolescents. Availability of adolescent-friendly health services ; Confidential and non-judgmental care by trained staff
25702073	The role of auxiliary nurse-midwives and community health volunteers in expanding access to medical abortion in rural Nepal	Puri M, Tamang A, Shrestha P, Joshi D.	1. Lack of counsellors to provide information on medical abortion 2. Negative attitudes towards medical abortion from providers 3. Policy that barred women living more than two hours away from a health facility from using medical abortion	Training female community health volunteers to provide information and referrals
23741391	Effects of abortion legalization in Nepal, 2001-2010	Henderson JT, Puri M, Blum M, Harper CC, Rana A, Gurung G, Pradhan N, Regmi K, Malla K, Sharma S, Grossman D, Bajracharya L, Satyal I, Acharya S, Lamichhane P, Darney PD.	Lack of awareness of law and service. Socio-economic or geographic barriers. Social stigma. Limited availability of trained providers. Limited availability of safe abortion services (rural areas). Fear of legal consequences. Lack of confidentiality and privacy in healthcare settings	Improved awareness and education about abortion laws and services. Expansion of safe abortion services and training of providers. Improved access to SAS in rural areas. Increased confidentiality and privacy in healthcare settings. Reduced Stigma
21530837	Sex-selective abortion in Nepal: a qualitative study of health workers' perspectives	Lamichhane P, Harken T, Puri M, Darney PD, Blum M, Harper CC, Henderson JT.	1. Limited availability and accessibility of abortion services in rural areas 2. Stigma and discrimination towards women who seek abortions 3. Lack of knowledge among healthcare providers about abortion laws and procedures 4. High cost (private clinic) 5. Inadequate training and resources for healthcare providers	1. Legalization 2. Availability of medical abortion pills 3. Expansion of abortion services in government hospitals 4. Increased awareness and education about safe practices 5. Support from local and international organizations
30305079	Providers' perspectives on denial of abortion care in Nepal: a cross sectional study	Puri MC, Raifman S, Khanal B, Maharjan DC, Foster DG.	1. Provider's lack of knowledge about abortion laws and safety 2. Mixed or negative attitudes among providers 3. Lack of formal referral networks for women denied abortion services elsewhere	1. Improved training for providers 2. Established referral networks for women who have been denied abortion services elsewhere 3. Consistent access to medication
31596879	Factors associated with unsafe abortion practices in Nepal: Pooled analysis of the 2011 and 2016 Nepal Demographic and Health Surveys	Khatri RB, Poudel S, Ghimire PR.	Lack of knowledge and information about safe places for abortion services. Stigma surrounding abortion. Legal restrictions on abortion. Limited availability of safe abortion services in rural areas. High cost of abortion services. Fear of judgment or discrimination from healthcare providers or others in the community	Increasing awareness about SAS. Providing information and counseling to women seeking care. Improving access to services in rural areas. Reducing the cost. Ensuring confidentiality and privacy
23574112	Unsafe abortion after legalisation in Nepal: a cross-sectional study of women presenting to hospitals	Rocca CH, Puri M, Dulal B, Bajracharya L, Harper CC, Blum M, Henderson JT.	Lack of awareness. Stigma. Limited availability of safe abortion services	Supportive partners, friends, and family members. Access to information and services
23182445	Proud, not yet satisfied: the experiences of abortion service providers in the Kathmandu Valley, Nepal	Möller A, Öfverstedt S, Siwe K.	Inadequate capacity - Abortion medication sold without a prescription - Abortions being performed for the wrong reasons - Misuse of abortion services (who are not using family planning methods) - Sex-selective abortions and abortions used as a family planning method - Need of more training for providers	Positive views of service providers towards the new abortion law and practice; Pride in their work. belief that legalization is a step forward for women's health --> a factor in the strengthening of women's position in society
32479764	Abortion service provision in South Asia: A comparative study of four countries	Singh S, Sundaram A, Hossain A, Puri MC, Sathar Z, Shekhar C, Crowell M, Moore AM.	1. Limited availability of trained providers and facilities 2. Social stigma and cultural norms 3. Legal and administrative barriers ----> difficulty to obtain necessary documentation and approvals for abortion.	1. The legalization of abortion in 2002 and expansion of services in the public sector 2. availability of medical abortion provided by trained mid-level providers 3. The involvement of community health workers and outreach programs in promoting awareness and access to services.
22710535	Increasing access to safe abortion services through auxiliary nurse midwives trained as skilled birth attendants	K C NP, Basnett I, Sharma SK, Bhusal CL, Parajuli RR, Andersen KL.	lack of basic items, inadequate knowledge about abortion and its policy and legal framework among service providers, and prevalent unsafe practices to terminate pregnancy in the community. most of the facilities not meeting performance standards	human resources (trained ANM) and contraceptive supplies. MA service accessible to all tiers of the community; clients followed up after two weeks. MA was successful in most clients; complications managed effectively
26466784	"I need to terminate this pregnancy even if it will take my life": a qualitative study of the effect of being denied legal abortion on women's lives in Nepal	Puri M, Vohra D, Gerdts C, Foster DG.	1. High cost 2. Limited availability of trained healthcare providers 3. lack of knowledge of legal rights to access services 4. Stigma and discrimination --> women seeking abortion 5. Geographic barriers (rural area) 6. Lack of access to transportation to reach healthcare facilities offering safe abortion services.
24886393	Road map to scaling-up: translating operations research study's results into actions for expanding medical abortion services in rural health facilities in Nepal	Puri M, Regmi S, Tamang A, Shrestha P.	lack of service providers and oversight of physicians	training and mobilizing mid-level health workers, such as auxiliary nurse midwives,
1475798	A hospital-based study of abortion in Nepal	Thapa PJ, Thapa S, Shrestha N.	Strict legal sanctions against abortion Women resorting to clandestine and unsafe traditional procedures or self-induced abortion Lack of access to medically safe abortion services
	Medical abortion in Nepal: a qualitative study on women’s experiences at safe abortion services and pharmacies	Rogers C, Sapkota S, Paudel R	1. Socioeconomic factors (poverty and lack of financial resources). 2. Sociocultural factors (stigma and cultural beliefs). 3. Gender-based factors (patriarchy and lack of decision-making power for women) 4. Lack of information about safe abortion services and contraception. 5. Limited availability and accessibility of safe abortion services. 6. Legal restrictions and policy barriers to safe abor…
	Availability and acceptability of medical abortion in Nepal: health care providers' perspectives	Tamang A, Tamang J	Low awareness of medical abortion drugs among healthcare providers; various types of allopathic and indigenous medicines prescribed by private providers and chemists
	Post legalisation challenge: minimizing complications of abortion	Ojha N, Sharma S, Paudel J	lack of knowledge about contraception and social norms regarding sons
	Pharmacy provision of medication abortion in Nepal: Pharmacy owner and worker perspectives	Samari G, Puri M, Cohen R, Blum M, Rocca CH	Limited access to trained providers and equipment, particularly in remote areas. Restricted legal status of abortion , particularly in lower-income countries (Nepal) where access to safe care is limited. Lack of autonomy or limited ability to travel --> for women who may seek more privacy and convenience in pharmacies than in certified clinical facilities. Inadequate or inaccurate information and…	Expanding access to medication abortion through pharmacies --> more accessible, affordable, and confidential care for women in remote areas; Training programs and referral systems for pharmacy workers ---> mitigate the risk of unsafe and ineffective pharmacy abortion. Leveraging the accessibility, affordability, and confidentiality that pharmacies offer for legal abortion care to reduce the harm …
